# Supplementary material for: The Multifaceted Interactions of Dictyostelium Atg1 with Mitochondrial Function, Endocytosis, Growth, and Development
Source: Cells. 2024 Jul 14;13(14):1191. doi: 10.3390/cells13141191 (PMC11274416; doi:10.3390/cells13141191)
Supplement: Supplementary file 1 [file cells-13-01191-s001.zip]

Archive with 1 entries (1 files):
- cells-3056615-supplementary.pdf
